# Supplementary material for: DSCT: a novel deep-learning framework for rapid and accurate spatial transcriptomic cell typing
Source: Natl Sci Rev. 2025 Jan 28;12(5):nwaf030. doi: 10.1093/nsr/nwaf030 (PMC12045154; doi:10.1093/nsr/nwaf030)
Supplement: nwaf030_Supplemental_Files [file nwaf030_supplemental_files.zip]

Archive with 4 entries (4 files):
- Supplementary Figure.pdf
- Supplementary Meterials and Methods.docx
- Supplementary Table 1.pdf
- Supplementary Table 2.pdf
